# Supplementary material for: Investigating COVID-19 Vaccine Communication and Misinformation on TikTok: Cross-sectional Study
Source: JMIR Infodemiology. 2022 Oct 25;2(2):e38316. doi: 10.2196/38316 (PMC9620417; doi:10.2196/38316)
Supplement: Multimedia Appendix 1 [file infodemiology_v2i2e38316_app1.xlsx]

## Sheet: Sheet1
tiktok_id	included	n_ppl	gender	gender_2	lang	country	support_vaccine	hcp	verified_hcp	genre	satire_who	correct	satire_comment	why_incorrect	myth_referenced	caption_helpful	infectious_disease_review	general_comments
1	Yes	Single	Male		English	Unclear	Yes	No	n/a	Satire	Antivaxers	n/a	satire of antivaxxers. making fun of the claims that people who vaccinate are sheep, "every single person who took the smallpox vaccine is dead now"; satirizing people' fearing vaccine side effects		COVID Vaccine will cause anyone serious short term side effects		No
2	Yes	Single	Female	Female	English	USA	Yes	No	n/a	Commentary, Story Telling		Yes	this is a retelling of a person's experiences during and after the vaccination. shows how you record the vaccination record on the CDC card.		COVID Vaccine will cause anyone serious short term side effects		No
3	Yes	Single	Male		English	Unclear	Yes	No	n/a	Satire, Skit	Antivaxers	n/a	Skit about long term side effects; but the video itself is unclear if it's satire; in the comments it seems author is pro vaccine		COVID-19 vaccine will alter my DNA, COVID vaccine will cause people to grow extra limbs and appendages we don't know the long term side effects	Comment: funny but do get vaccinated [emoji] Creator: Agreed	No	a lot of antivax comments on this tik tok not understanding that this is satire, sketch might have unintended effect of promoting antivax sentiments
4	Yes	Single	Male		English	Unclear	Yes	No	n/a	Story Telling, Skit		Yes	provides basic representation of how vaccines confer immunity, makes an analogy to illustrate importance of 2 doses to improve immune response		No myth		No
5	Yes	Single	Female		English	Unclear	Yes	No	n/a	Silent video with visuals		Yes	vaccines will help us return to normalcy and move back to an in person environment.		No myth		No
6	Yes	Single	Female		English	Unclear	Yes	No	n/a	Story Telling, Satire	Antivaxers	Yes	creator is poking fun at the vaccine side effect of not being able to feel her fingers when she is congenitally missing both hands		COVID Vaccine will cause anyone serious short term side effects		No	a lot of antivax comments on this tik tok not understanding that this is satire, sketch might have unintended effect of promoting antivax sentiments
7	Yes	Double	Female	Male	English	Unclear	Yes	No	n/a	Satire, Stitch (reply to another video)	Antivaxers	Yes	poking fun at vaccines causing autism. an autistic person jokingly refers to the vaccine as an "autism update"		COVID Vaccine will cause autism		No	Educational Content but not by HCP by an actor
8	No	Single	Female		English	Unclear	No	No	n/a	Commentary, Story Telling		n/a	tik tok story unrelated to covid vaccine		No myth		No
9	Yes	Double	Male	Male	English	USA	No	No	n/a	Commentary, Stitch (reply to another video)		No	tik toker does not accurately describe HIPAA privacy laws. otherwise the rest of the tik tok is more so political arguments about freedom of choice as opposed to discussing the science of the vaccine.	Misinformation	No myth		No	Google Ad which is showing how vaccines can help us get back to normal
10	Yes	Single	Female	Female	English	USA	No	No	n/a	Commentary, Story Telling		n/a	not relevant to covid vaccine, this is about covid testing		No myth		No
11	Yes	Single	Female		English	Unclear	No	No	n/a	Commentary, Story Telling		n/a	there is no discussion of the covid vaccine, merely a pop culture tik tok reference		No myth		No	dark humour
12	Yes	Single	Female		English	USA	Yes	No	n/a	Commentary, Story Telling, Silent Video with Visuals		n/a	vaccines will help us return to normalcy and in person activities		No myth		No	vaccines will help us return to normalcy and in person activities
13	No	Single	Female		English	Unclear	Yes	No	n/a	Commentary, Story Telling, Educational Explaination		Yes	creator describes the basics mechanism of action of an mrna vaccine		No myth		No	Dark Humour
14	Yes	Single	Male		English	Unclear	Yes	No	n/a	Silent video with visuals		Yes	ad emphasizes that vaccines will help us return to normalcy and in person activities		No myth		No
15	Yes	Single	Female		English	Unclear	No	No	n/a	Skit, Story Telling	Unclear	n/a	cannot tell if this is satire or purposely stating that side effects of the vaccine will cause neurological issues		We don't know long term side effects, COVID Vaccine will cause anyone serious short term side effects, No myth		No	cannot tell if this is satire or purposely stating that side effects of the vaccine will cause neurological issues
16	Yes	Single	Male	Male	English	USA	Yes	No	n/a	prank video, Dance, Story Telling		n/a	this prank depicts him getting the actual vaccine but then faking side effects as a prank while in the waiting room		COVID Vaccine will cause anyone serious short term side effects		No	https://www.uhhospitals.org/medical-education/uh-osteopathic-consortium/regional-gme/physical-medicine-and-rehabilitation-residency/current-residents; PGY2 PMNR; https://www.instagram.com/vinhzcastle/ ; none of his content is that serious or educational
17	Yes	Single	Female		English	Unclear	No	No	n/a	Skit	Unclear	No	although creator listed this skit as parody, there is insinuation that the J&J vaccine will cause long term complications	Purposely misleading	We don't know long term side effects		No	4th amendment is the USA thing; creator makes a lot of misleading claims around abortion, HIPPA, police brutality
18	Yes	Single	Male	Male	English	USA	No	No	n/a	Silent video with visuals		No	that vaccines will be enforced for everyone and that people may die because of it ; While it is true they are FDA approved for emergencies, the point is that it is an emergency where benefits out weight risks thus that's why it was approved. Seems to twist this into saying not to get it because of that	Misinformation, Purposely misleading	Covid vaccines aren't authorized by the FDA		No
19	Yes	Single	Female		English	USA	Yes	No	n/a	Commentary, Story Telling, Silent video with visuals, Skit		n/a	person just states that they got the vaccine, no actual statement about the vaccine itself other that theyre happy they received it		No myth		No	Not about vaccine use; just showing how nice people are at the testing facility
20	Yes	Single	Female		English	Unclear	No	No	n/a	Skit, Story Telling, Silent video with visuals		Unclear	cannot tell if person is parodying the concept of the covid vaccine making breasts grow as a way of encouraging people to take the vaccine; false that breasts grow moreso lymph nodes increase; https://health.clevelandclinic.org/dont-be-alarmed-by-this-covid-19-vaccine-side-effect-that-could-be-confused-with-breast-cancer/ (lymph node swelling could be occuring)		We don't know long term side effects, COVID Vaccine will cause anyone serious short term side effects, No myth		No
21	No	Single	Male		English	USA	Yes	Yes	Twitter/Instagram	Satire, Skit	Antivaxers	Yes	creator is stating that vaccines dont have toxins in them		the vaccine has toxic ingredients		No	Creator references a tiktok trend where you windmill your arms to make the vaccine hurt less (according to the comments); video isn't about the vaccine though the creator has clearly gotten it but about the hot guy and the trend
22	No	Single	Female		spanish	Unclear	No	No	n/a	Skit		n/a	skit not in english, cannot include in study		No myth		No
23	Yes	Double	Male	Male	English	Unclear	Yes	No	n/a	Story Telling, Stitch (reply to another video)		n/a	people are just sharing their experiences with getting the vaccine, no comment is made towards the efficacy or side effects of the vaccine		No myth		No	Says uCLA in bio; point of video is to show that vaccine will help us get back to normal
24	No	Single	Male		English	Unclear	Yes	No	n/a	Story Telling, Commentary, Silent video with visuals		n/a	person is encouraging people to get vaccinated, it is true that Krispy Kreme has a campaign in the US to give people free donuts if they are vaccinated		No myth		No	vaccines will help us return to normalcy and in person activities
25	Yes	Single	Male		English	Unclear	No	No	n/a	Commentary, Satire	Side Efffects	n/a	no mention of the actual vaccine		We don't know long term side effects, COVID Vaccine will cause anyone serious short term side effects		No	Pretty sure this is a pretty valid explanation; Found user on linkedin; graduat eof Rockefeller University https://rockedu.rockefeller.edu/blog/kate-bredbenner/; also user says that the vaccine will help get us back to normal too
26	Yes	Single	Male		English	UK	Yes	No	n/a	Commentary, Story Telling		n/a	person describing their positive experience getting the vaccine		No myth		No
27	Yes	Double	Female	Unknown	English	USA	No	No	n/a	Story Telling		No	Vaccines put a chip in you	Vaccines put a chip in you	COVID-19 vaccine inserts you with a microchip		No	n/a
28	Yes	Single	Female		English	Unclear	Yes	No	n/a	Commentary, Story Telling		n/a	person is stating that she still wears a mask even though she is vaccinated		No myth		No	Similar google ad as prior tiktok; user just reacts to it and is happy about the ad; vaccines will help us get back to normal
29	Yes	Single	Male		English	Unclear	Yes	No	n/a	Commentary, Story Telling, comedy, Satire, Joke		n/a	person is encouraging people to get the vaccine, Play on antivax rhetoric; probably doesn't believe vaccine is made of dead babies		dead babies are being shot into your arm when you get the covid vaccine		No
30	Yes	Single	Female		English	Unclear	No	No	n/a	Satire, Story Telling, Satire	Pun	n/a	The joke is that there are different health products with similar names; and she's wondering why these aren't free; she makes it clear in the caption that this is a joke		No myth	Can't find any creator comments so I can't tell if this is satire or not	No	this is just a play on words of moderna, no actual mention of the vaccine other than the word moderna. creator has stated in the caption that this skit is a joke ; It's very unclear if this is satire against antivaxers or someone making fun of people taking the vaccine
31	Yes	Single	Female		English	Unclear	Yes	No	n/a	Commentary, Story Telling, Satire, Story Telling, Skit	Vaccine protocols	n/a	creator is saying you can still get covid even if youre vaccinated, hence screening questions are important		i will never get covid after i had my covid vaccine		No	cannot tell if this is satire or purposely stating that side effects of the vaccine will cause neurological issues
32	Yes	Single	Female		English	Unclear	Yes	No	n/a	Commentary, Skit, tory Telling, Analogy		n/a	this is more so of a deconstruction of the argument of pro-life (my body my choice) and vaccines ; not so much so factual		No myth		No	this is more so of a deconstruction of the argument of pro-life (my body my choice) and vaccines. creator is supporting vaccine use but not sure if this is relevant to the study
33	Yes	Single	Male		English	UK	Yes	No	n/a	Satire, Skit, Story Telling, Satire	Antivaxers	n/a	person is jokingly referring to super powers he will receive following the covid vaccine.		We don't know long term side effects		No	although the creator mentions that he will receive superpowers following the vaccine, it seems that he is pro vaccine and is encouraging people to get it with a positive joke
34	Yes	Single	Female		English	USA	No	No	n/a	Commentary, Story Telling, joke		n/a	person is more so commenting on mixed messaging from CDC not actual vaccine usage		No myth	Comment: Please don't spread wrong information. creator: This app is to have fun. This isn't an actual commerical. Smirky face. Other comments seem to show that she wants people to do what they think is best. She does encourage someone who wants to take the J&J one though.	No	person is more so commenting on mixed messaging from CDC not actual vaccine usage
35	Yes	Single	Male		English	Unclear	Yes	No	n/a	Satire, Skit	Antivaxers	n/a	in the tik tok description the creator discredits the theory that there are metals and magnets in the vaccine by saying that this is not true; joke about microchips in vaccines		COVID Vaccine will cause anyone serious short term side effects, COVID-19 vaccine inserts you with a microchip		No
36	No	Single	Male		English	USA	No	No	n/a	Silent video with visuals		Yes	https://www.nytimes.com/interactive/2021/06/03/us/virus-vaccine-states.html This was a while ago; the link about is more accurate	Correct at the time	No myth		No	this is not about vaccine use or efficacy- purely a demographic description of lowest vaccination rates in the states.no mention of whether the creator is pro or anti vaccine
37	No	Multiple	Male		English	USA	No	No	n/a	Story Telling, Documentary		n/a			No myth		No	the covid vaccine is only in the tag, this is a video depicting poor sanitation in theme parks
38	No	Single	Female		spanish	Unclear	Yes	No	n/a	Commentary, Story Telling		Yes	shows the mechanism of a syringe and hypodermic needle		COVID-19 vaccine inserts you with a microchip	in the comments someone asks if she had any side effects. Creator: nothing that was worse than a cold, definitly not as bad as the flu shot either!! totally do it	No	one of the few tik toks ive seen that actually tries to combat misinformation, however it is in spanish so we would need a spanish speaker to verify what the creator is saying
39	No	Single	Male		English	USA	Yes	Yes	Tiktok, Twitter, Insta	Commentary, Story Telling		Yes	just documenting the process of getting the vaccine		COVID Vaccine will cause anyone serious short term side effects		No
40	Yes	Single	Female		English	Unclear	Yes	No	n/a	Satire, Story telling	Antivaxers	Yes	no claims are made about the side effects other than the satirical "being a boss ass bitch"		We don't know long term side effects, COVID Vaccine will cause anyone serious short term side effects	The caption is "i am free marketing for the vaccine I stg" which is implies that this is a supportive video; but for the reasons of getting larger breasts	No
41	Yes	Single	Female		English	USA	Yes	No	n/a	Commentary, Story Telling		Yes	if you show a valid vaccination card, you can get a krispy kreme donut everyday for this year ; You can go get krispy creme donuts for free https://www.krispykreme.com/promos/vaccineoffer		No myth		No
42	Yes	Single	Female		English	Unclear	Yes	No	n/a	Skit, Story Telling		n/a	this is more so bringing awareness that young people want to get the vaccine, but there is no actual information about the vaccine, this is purely a commentary on wearing a dress to your vaccine appt.		No myth		No	https://www.instagram.com/z_wagner/; https://npiprofile.com/npi/1184282188
43	Yes	Animation	NA		English	Unclear	Yes	No	n/a	cartoon, Silent video with visuals, Animation		Yes	shows a basic and simplified depiction of antibody generation in a cartoon format for the lay audience		No myth		No
44	Yes	Visuals	NA		English	USA	Yes	No	n/a	Satire, song parody	Antivaxers	Yes	person is encouraging people to get vaccinated, no actual information though is discussed, just parodying those who dont want to get vaccinated		No myth	So this is in Spanish but apparently it's about roleplaying a doctor about to give the COVID vaccine and to be calm and relaxed	No	I have no idea what the purpose of this video is
45	Yes	Double	Male	Female	English	Unclear	Yes	No	n/a	Commentary, Story Telling		Yes	just depicting the process of vaccination		No myth		No
46	Yes	Single	Male		English	Unclear	Yes	Yes	pHD Scientist	Commentary, Story Telling		Yes	describing what the regulatory process is for pfizer vaccine manufacturing and testing is ; Nov 8 interim pfzier stage 3 trial ;https://www.pfizer.com/news/press-release/press-release-detail/pfizer-and-biontech-announce-vaccine-candidate-against		No myth		No	Exclude because it's not about vaccine use
47	Yes	Double	Male	Male	English	USA	Yes	No	n/a	Story Telling, Satire, comedic remarks while getting vaccinated		Yes	comedic remarks while getting vaccinated, obviously vaccine doesnt protect against STIs or pregnancy but still pro covid vaccine		No myth		No
48	Yes	Single	Female		English	Unclear	Yes	No	n/a	Commentary, Story Telling		Yes	person is showing that she was able to overcome her own discomfort with her tourettes syndrome to receive the vaccine		No myth		No	This tiktok's video itself doesn't actually refer to the vaccine at all - just the description; I don't think it's sufficiently related to the vaccine
49	Yes	Single	Female		English	USA	No	No	n/a	Skit		No	person is saying that nobody needs to wear masks especially if youre unvaccinated. they further claim that should someone choose to get vaccinated they shouldnt worry about those who are unvaccinated and maskless.	Misinformation, Purposely misleading	No myth		No	at the very end he says "go get vaccinated and get your donuts" which is why I think that this could be included even though the majority of the tiktok isn't abotu vaccine use
50	Yes	Double	Female	Female	English	Unclear	Yes	No	n/a	Story Telling		n/a	this is just a recording of a vaccination appointment		No myth		No	hard to say what this tik tok is, it seems its pro vaccine but it highlights the poor behaviour of the vaccinator which might discourage others from getting the vaccine.
51	Yes	Single	Male		English	USA	Yes	No	n/a	Commentary, Story Telling	Antivaxers	Yes	creator is trying to show how coins are not magnetic hence it is a fallacy to say that coins get stuck to your arm following the vaccine, essentially refuting the myth that the vaccine contains magnetic metals/microchips; I think so based on this: https://chemistry.stackexchange.com/questions/130963/why-isnt-the-american-nickel-magnetic; american coins aren't magenetic cdc fact sheet confirming n…		COVID-19 vaccine inserts you with a microchip, covid vaccine contains metals		No
52	No	Multiple	Male	Male	Unknown	Unclear	No	No	n/a	Unclear		n/a			No myth		No	this tik tok is in a different language
53	Yes	Double	Female	Male	English	Unclear	Yes	No	n/a	Story Telling, Skit, comedy		n/a	this is just a humorous representation of the variable side effects of the vaccine, some people get tired others dont.		No myth		No	this tik tok is still pro vaccine and plays on the stereotype that women can still work even with the tiring side effects of the vaccine as opposed to men
54	Yes	Single	Male		English	USA	Yes	Yes	Google Search	Commentary, Story Telling, Saitre		n/a	doctor is describing his own experience with getting the vaccine, dr pretends to choke after the vaccine I think as a joke		No myth		No	I think the point is to encourage people to go get by showing him getting it
55	Yes	Single	Female		English	Unclear	No	No	n/a	Story Telling, Skit, cant tell if skit		Unclear	person is unsure about whether the vaccine makes your breasts bigger, comments show that people are equally confused and there is no consensus reached in the comment section.		No myth		No
56	No	Single	Visual		English	Unclear	No	No	n/a	Satire, Skit		n/a	this just seems like pure satire with no greater agenda. a humorous response of a mosquito drinking blood of a vaccinated person complaining that the blood is too spicy		No myth		No	Just proud to say they're double vaccinated
57	Yes	Single	Female		English	USA	Yes	Yes	Verified on TikTok	Satire, calling people out for their lack of knowledge on mechanism of action of mrna vaccines	Antivaxers	Yes	person is saying that general lay public is demonizing the mrna vaccine without actually knowing the science behind the mechanism.		COVID-19 vaccine will alter my DNA		No
58	No	Double	Male	Male	English	USA	No	No	n/a	Skit, Stitch (reply to another video)		n/a	this tik tok is not about vaccine but about Joe Biden's pronounciation of a date		No myth		No	It's funny because he's gay
59	Yes	Single	Male		English	Unclear	Yes	No	n/a	Skit		n/a	not really a focus on vaccines just a humorous play on words, no real agenda there		No myth		No
60	Yes	Single	Female		English	Unclear	Yes	No	n/a	Dance, Story Telling,Silent video with visuals, Trend		Yes	person is stating how her BMI surprisingly classified her as obese which allowed her earlier access to the vaccine.		No myth		No
61	Yes	Single	Female		English	Unclear	Yes	No	n/a	Story Telling		Yes	person is recording her own vaccination process without commentary		No myth		No	this is just a play on words of moderna, no actual mention of the vaccine other than the word moderna. creator has stated in the caption that this skit is a joke
62	Yes	Double	Female	Male	English	USA	Yes	No	n/a	Story Telling		Yes	person recording their journey of getting the vaccine and reporting her symptoms		COVID Vaccine will cause anyone serious short term side effects		No
63	Yes	Single	Male	Female	English	Unclear	Yes	No	n/a	Story Telling		Yes	person is recording their journey of getting the vaccine		No myth		No	Tagged with #healthcareworker but she's not a nurse, in the comments she says "I'm not a nurse. I'm the front door coordinator at my location" ; i think she's neutral on vaccines in the way that she's tired of people thinking they're invincible for having the vaccine
64	Yes	Visuals	Male		English	USA	No	Yes	TikTok Deleted	Story Telling, Silent video with visuals		Yes	shows number of covid cases following vaccine EUA in the US.		No myth		No
65	Yes	Single	Female		English	USA	Yes	No	n/a	Story Telling, Skit		Yes	person is humourously impersonating her mom but she does mention that the mask guidance from the CDC says that you can remove your mask if you are fully vaccinated. person is also encouraging mask wearing		No myth		No	comparing mybodymychoice in the situation of covid vs abortion; point is to get a vaccine because vaccines effect everyone
66	Yes	Single	Male		English	Unclear	Yes	No	n/a	Skit		n/a	this is just the creator poking fun at himself for being obese while getting the vaccine.		No myth		No	this is more so of a deconstruction of the argument of pro-life (my body my choice) and vaccines. creator is supporting vaccine use but not sure if this is relevant to the study
67	No	Multiple	Male	Male	Unknown	Unclear	No	No	n/a	Story Telling, Silent video with visuals		No			No myth		No	this is a video that used the covid vaccine hashtag to get more views but has absolutely no relevance to the vaccine. it depicts a trailer being hooked up to a tractor
68	Yes	Single	Female		English	Unclear	Yes	Yes	Dula, not verified	Commentary, Story Telling		Yes	https://www.hopkinsmedicine.org/health/conditions-and-diseases/coronavirus/covid19-vaccine-can-it-affect-your-mammogram-results idk if getting a mammogram is recommended; seems excessive ; https://globalnews.ca/news/7760341/covid-vaccine-side-effect-breast-cancer-scare/;“If there’s a history of the vaccination within six weeks of the mammogram or the swelling of the armpit, what we are recommendi…		No myth		No
69	Yes	Single	Female		English	Unclear	Yes	No	n/a	Satire	Antivaxers	Yes	person was reading off ingredient list of other processed foods and ridiculing those who dont understand the ingredients of a covid vaccine.		Vaccine have bad ingredients in them		No	although the creator mentions that he will receive superpowers following the vaccine, it seems that he is pro vaccine and is encouraging people to get it with a positive joke
70	Yes	Single	Female		English	USA	Yes	No	n/a	Dance, Story Telling		n/a	not really anything about the vaccine other than that they got the second dose and wanted to move their arm after. not really misinformation nor is it in any way propagating any other ideologies; i mean i don't know how much evidence matters taht swinging your arm around would help your arm feel better after the vaccine; seems irrelevant		No myth		No	Basically, saying the CDC is fed up with people arguing about the masks; it's the last part where she goes "you don't wanna be saved, I'm not saving you" so it's assumed she does support vaccines as useful
71	No	Single	Male		English	Unclear	Yes	No	n/a	Commentary, Story Telling, Comedy		n/a	this is just the creator showing her dad's humorous way of reacting to her coming back home with covid. she does mention however "dont worry hes vaccinated" so it is still a pro-vaccine tik tok but with no actual information about the vaccines.		No myth		No	person is more so commenting on mixed messaging from CDC not actual vaccine usage
72	No	Single	Male		spanish	USA	Yes	No	n/a	Commentary, Story Telling		n/a			No myth		No	not in english
73	Yes	Single	Female		English	USA	Yes	No	n/a	Commentary, Story Telling, Humor		Yes	person is more so commenting that she will still wear a mask after getting vaccinated, not much else in terms of info		No myth		No	caption says GET VACCINATED
74	No	Single	Female		French	france	Yes	No	n/a	Silent video with visuals		n/a	this is in another language		No myth		No
75	Yes	Single	Female		English	Unclear	No	No	n/a	Satire, Skit, cant tell if satire or skit	Unclear	n/a	there is no mention on her bio or comments that what she is doing is satire and that she actually was in the vaccine trial		COVID Vaccine will cause anyone serious short term side effects		No	So while this is merely pointing out states with lowest vaccine rates - I'd assume that since the circus song is playing the author is calling them clowns for having such low numbers which could indicate vaccine support
76	Yes	Double	Female	Female	English	USA	Yes	No	n/a	Commentary, Stitch (reply to another video), Satire		n/a	not really a misinformation tik tok, more so responding to meghan mccains comment that vaccine cards dont fit in wallets.		No myth		No	this is not about vaccine use or efficacy- purely a demographic description of lowest vaccination rates in the states.no mention of whether the creator is pro or anti vaccine
77	Yes	Single	Female		English	USA	Yes	No	n/a	Commentary, Story Telling		Yes	just someone recording their vaccine administation experience		No myth		No	Showing how unsafe six flags is so doesn't have to do with the vaccine
78	Yes	Single	Female		English	Unclear	Yes	No	n/a	Satire, Skit	satirizing the shaming of people who received the vaccine early for undisclosed reasons (ie such as having a medical condition even though you look young and are not an HCP)	Yes	no misinformation here just satire		No myth		No	the covid vaccine is only in the tag, this is a video depicting poor sanitation in theme parks
79	Yes	Double	Female	Female	English	USA	No	No	n/a	Satire, Skit	satirizing Russian vaccine approval process	n/a	the information is incorrect but then again the tik tok does say its parody		No myth		No	one of the few tik toks ive seen that actually tries to combat misinformation, however it is in spanish so we would need a spanish speaker to verify what the creator is saying
80	Yes	Single	Female	Female	English	Unclear	Yes	No	n/a	Story Telling		Yes	just recording their vaccination experience		No myth		No	I can't understand Spanish
81	Yes	Single	Female		English	Unclear	Yes	No	n/a	Satire	Antivaxers	Yes	parody that shows that even after your vaccine your sexual orientation wont change		COVID Vaccine will cause anyone serious short term side effects		No
82	Yes	Single	Male		English	Unclear	Yes	No	n/a	Commentary, Story Telling	Antivaxers	Yes	shows that vaccines wont make you magnetic		COVID-19 vaccine inserts you with a microchip, covid vaccine will make you magnetic		No	https://www.linkedin.com/in/adam-goodcoff-do-a3292a1b1/, DO; seems like he supports vaccine use
83	No	Double	Male	Female	English	Unclear	No	No	n/a	Silent video with visuals	cant tell if its satirizing people who want people to respect social distancing, or satirizing overreactions to social distancing	n/a			No myth		No	cant tell if this is pro vaccine or not
84	Yes	Single	Female		English	Unclear	Yes	No	n/a	Skit, Silent video with visuals,		Yes	person is jokingly showing what she wants to do after she gets her vaccine (ie. club and travel)		No myth		No	joke is the side effects are being a Boss
85	Yes	Single	Male		English	USA	Yes	Yes	Verified on TikTok	Story Telling, Silent video with visuals		Yes	shows what a needle will look like that will be used to administer the vaccine; the reason people think it's big is because people think they're going to microchip us but he's showing in reality it will be a small needle like i'm assuming most vaccine needles are		COVID-19 vaccine inserts you with a microchip		No	one of the few verified tik tok docs on this site
86	Yes	Single	Female		English	Unclear	Yes	No	n/a	Story Telling		n/a	just a recording of someone waiting in line to get their vaccine for 3 hours and having to pee in a tupperware to not lose their spot in line		No myth		No	just goes to krispy kreme to show you get a free donut with your vaccine card
87	Yes	Single	Male		English	Unclear	Yes	No	n/a	Commentary, Story Telling, Satire, Joke		Yes	person is just commenting on how its incomprehensible that you can believe in harry potter spells but not the covid vaccine		No myth		No	About her wearing an outfit to get the vaccine; only support for vaccine is that she went and got it
88	Yes	Visuals	Male		English	USA	No	No	n/a	Skit, Silent video with visuals, Satire		n/a	this just seems like a parody and skit with no real agenda		COVID Vaccine will cause anyone serious short term side effects, No myth		No	not sure what to do witht his tik tok
89	Yes	Single	Male		English	USA	Yes	Yes	Verified on TikTok	Commentary, Story Telling		Yes	creator is talking about basic reasons for taking or not taking the vaccine		No myth		No
90	Yes	Single	Male		English	USA	No	No	n/a	Story Telling		Yes	cdc did lift mask restrictions on fully vaccinated individuals		No myth		No	Reposted; by user; user seems to be Japanese?
91	Yes	Single	Female		English	Unclear	Yes	No	n/a	Commentary, Story Telling		Yes	just recording her vaccination experience		COVID Vaccine will cause anyone serious short term side effects		No
92	No	Single	Female		italian	Unclear	No	No	n/a	Skit		Unclear			No myth		No
93	Yes	Single	Female		English	USA	Yes	No	n/a	Commentary, Story Telling		Yes	krispy kreme does run vaccination promotion specials		No myth		No
94	Yes	Double	Male	Male	English	USA	Yes	No	n/a	Commentary, Story Telling, Q&A, Satire	Antivaxers	Yes	vaccines will need about 1-2 after administration to confer immunity; 1-2 weeks has been the guideline in general direction; https://www.nejm.org/doi/full/10.1056/NEJMc2036242		vaccine science is bad		No
95	Yes	Single	Female		English	USA	Yes	No	n/a	Satire, Skit	Antivaxers	Yes	bleach will kill you if you inject it		No myth		No
96	Yes	Single	Male		English	Unclear	Yes	No	n/a	Commentary, Story Telling		Yes	covid is not a hoax		covid isn't real		No
97	Yes	Double	Female	Male	English	Unclear	Yes	No	n/a	Satire, Skit	Antivaxers	Yes	a parody that the vaccine will give you telepathy		COVID-19 vaccine inserts you with a microchip		No
98	Yes	Double	Female	Male	English	Unclear	Yes	No	n/a	Satire, Stitch (reply to another video)	Antivaxers	Yes	vaccines wont turn you into shane dawson		COVID Vaccine will cause anyone serious short term side effects		No
99	No	Single	Female		English	Hungary	No	No	n/a	Commentary, Silent video with visuals, voice over		n/a	there is nothing about vaccine use here		No myth		No
100	Yes	Single	Male		English	Unclear	Yes	No	n/a	Commentary, Story Telling		Yes	person recording their vaccination experience		No myth		No
101	Yes	Single	Male		English	Unclear	Yes	Yes	Google Search, Med School Listing	Commentary, Story Telling, Satire	Antivaxers	Yes	infertility is a myth https://www.hopkinsmedicine.org/health/conditions-and-diseases/coronavirus/covid-19-vaccines-myth-versus-fact		COVID-19 vaccine will make you infertile		No
102	Yes	Double	Male	Female	English	UK	Yes	No	n/a	Commentary, Story Telling		Yes	recording vaccination experience		No myth		No
103	Yes	Single	Male		English	Unclear	No	No	n/a	Commentary, Story Telling, Satire, Skit	Vaccine protocols	n/a	this is more so commenting on the regulations of mandatory vaccine administration for employment. this person is simply saying that theyre quitting if such a policy arises at his work. no misinformation, this tik tok is just anti vaccine; i'ts not a requirement		No myth		No
104	Yes	Single	Female		English	canada	Yes	Yes	Phelebotomist, not verified	Satire	Antivaxers	Yes	you wont be able to call bill gates via your vaccine microchip		COVID-19 vaccine inserts you with a microchip		No
105	Yes	Single	Male		English	USA	Yes	Yes	Twitter/Instagram	Story Telling, Satire, Story telling	Antivaxers	Yes	creator comments that they cant stop shaking their ass as a humourous "side effect" of the vaccine		COVID Vaccine will cause anyone serious short term side effects		No
106	Yes	Single	Female		English	USA	Yes	No	n/a	Commentary, Satire, Story Telling	Antivaxers	Yes	creator humoursouly says her side effect is feeling superior to those who didnt get it		COVID Vaccine will cause anyone serious short term side effects		No
107	Yes	Single	Male		English	Unclear	Yes	No	n/a	Commentary, Satire, Silent video with visuals	vaccine selection	n/a	i guess this perpetuates pfzer is superior which has been an unhelpful narrative; but i think this is more a joke tho		No myth		No
108	Yes	Single	Male		English	Unclear	Yes	Yes	pHD Scientist	Commentary, Story Telling		Yes	dr. noc reports on epidemiological data and general vaccine trends in january 2021		No myth		No
109	Yes	Single	Male		English	Unclear	Yes	No	n/a	Commentary, Story Telling		Yes	person is recording their vaccination experience		No myth		No
110	Yes	Single	Female		English	Unclear	Yes	No	n/a	Commentary, Skit, Story Telling, Silent video with visuals		n/a	this is aperson humorously saying that she thinks shes better than everyone because she has the vaccine		No myth		No
111	Yes	Single	Female	Female	English	USA	Yes	No	n/a	Stitch (reply to another video), Story telling		Yes	this person is chastizing someone who is forging their vaccination document and stealing blank vaccination cards		No myth		No
112	Yes	Multiple	Female	Male	English	Unclear	Yes	No	n/a	Prank, Skit		No	just a joke about side effects from vaccine including seizing. joke was done to scare the persons mother	Purposely misleading	We don't know long term side effects		No
113	Yes	Single	Male		English	USA	Yes	No	n/a	News, Commentary		Yes	vaccine is safe for children in those age ranges ; https://www.mayoclinic.org/diseases-conditions/coronavirus/in-depth/covid-19-vaccines-for-kids/art-20513332; vaccines are safer than getting covid		No Myth		No
114	Yes	Single	Female		English	Unclear	Yes	No	n/a	Story Telling, Skit, Satire	Antivaxers	Yes	covid vaccines are not a bill gates conspiracy and are safe and effective, mild side effects of the vaccine		We don't know long term side effects, Covid-19 inserts you with a microchip		No
115	Yes	Single (guinea pig)			English	Unclear	Yes	No	n/a	Story Telling, Skit, using a pet animal to encourage vaccination		n/a			No myth		No
116	Yes	Double	Female	Female	English	USA	Yes	No	n/a	Satire	Antivaxers	n/a	the vaccine will not cause you to respond to joe biden		COVID-19 vaccine inserts you with a microchip		No
117	Yes	Double	Female	Male	English	Unclear	Yes	No	n/a	Commentary, Stitch (reply to another video), Story Tleling		Yes	all medications have side effects, the vaccine has just received a lot of publicity for the minor side effects that it causes		We don't know long term side effects		No
118	Yes	Single	Female		English	Unclear	Yes	Yes	Certified Pharmacy Tech	Commentary, Story Telling		Yes	certain syringes will enclose the needle after administering the vaccine dose		The needle stays in your arm after injection		No
119	No	Single	Female		English				n/a	Dance		No			No myth		No	VIDEO UNAVALAIBLE
120	Yes	Single	Male		English	USA	Yes	Yes	Google Search, Verified on TikTok	Commentary, Story Telling		Yes	https://www.goodrx.com/blog/avoid-pain-relievers-before-covid-19-vaccine/ https://newsnetwork.mayoclinic.org/discussion/common-questions-about-covid-19-vaccinations-answered/		No myth		No	https://en.wikipedia.org/wiki/Drew_Pinsky
121	Yes	Single	Male		English	Unclear	Yes	Yes	pHD Scientist	Commentary, Story Telling, Responding to comments		Yes	https://www.reuters.com/article/factcheck-sm102-moderna-idUSL2N2NE20S		Covid has toxic ingredients		No
122	No	Single	Female		English	Unclear	NA	No	n/a	Story Telling		n/a	this is not about the covid vaccine		No myth		No	NOT ABOUT Vaccine
123	Yes	Multiple	Female	Male Female	English	Unclear	No	No	n/a	Commentary, Story Telling		No	vaccines dont make you magnetic	Misinformation, Purposely misleading	Vaccine will make you magnetic, vaccine inserts you with microchip		No	this is an antivaccine tik tok showing how you turn magnetic following the vaccine
124	Yes	Double	Female	Female	English	Unclear	Yes	No	n/a	Story Telling		n/a	person does not know that vaccine syringes can autoretract the needle		Vaccine needle stays in your arm		No	this person is most likely pro vaccine but is confused where the needle went after the injection.
