# Supplementary material for: Investigating COVID-19 Vaccine Communication and Misinformation on TikTok: Cross-sectional Study
Source: JMIR Infodemiology. 2022 Oct 25;2(2):e38316. doi: 10.2196/38316 (PMC9620417; doi:10.2196/38316)
Supplement: Multimedia Appendix 2 [file infodemiology_v2i2e38316_app2.xlsx]

## Sheet: data_cleaned_inclusions_19-oct
tiktok_id	still_present_y_n	included	n_ppl	gender	gender_2	lang	country	support_vaccine	hcp	verified_hcp	genre	satire_who	correct	satire_comment	why_incorrect	myth_referenced	caption_helpful	infectious_disease_review	general_comments	author	url	likes	shares	comments	author_followers	plays	description
1	0	Yes	Single	Male	NA	English	Unclear	1	0	NA	Satire	Antivaxers	NA	satire of antivaxxers. making fun of the claims that people who vaccinate are sheep, "every single person who took the smallpox vaccine is dead now"; satirizing people' fearing vaccine side effects	NA	COVID Vaccine will cause anyone serious short term side effects	NA	No	NA	brandongrogan61	https://www.tiktok.com/@brandongrogan61/video/6909968929309871366	2800000	111700	62600	67300	18400000	Fax #vaccine #covidvaccine #comedy #satire
2	1	Yes	Single	Female	Female	English	USA	1	0	NA	Commentary, Story Telling	NA	Yes	this is a retelling of a person's experiences during and after the vaccination. shows how you record the vaccination record on the CDC card.	NA	COVID Vaccine will cause anyone serious short term side effects	NA	No	NA	live_laugh_lizzie	https://www.tiktok.com/@live_laugh_lizzie/video/6909272173135793414	2400000	11700	23100	58100	8900000	comment if u want any more updates from jean #covidvaccine #covid19 #coronavaccine #wearamask
3	1	Yes	Single	Male	NA	English	Unclear	1	0	NA	Satire, Skit	Antivaxers	NA	Skit about long term side effects; but the video itself is unclear if it's satire; in the comments it seems author is pro vaccine	NA	COVID-19 vaccine will alter my DNA, COVID vaccine will cause people to grow extra limbs and appendages we don't know the long term side effects	Comment: funny but do get vaccinated [emoji] Creator: Agreed	No	a lot of antivax comments on this tik tok not understanding that this is satire, sketch might have unintended effect of promoting antivax sentiments	ericryanericryan	https://www.tiktok.com/@ericryanericryan/video/6955324892459928837	2400000	807500	23700	263300	24800000	#covidvaccine #vaccine #skit #jandj #pfizervaccine #sideeffectsmayinclude #neighbors #millenials
4	1	Yes	Single	Male	NA	English	Unclear	1	0	NA	Story Telling, Skit	NA	Yes	provides basic representation of how vaccines confer immunity, makes an analogy to illustrate importance of 2 doses to improve immune response	NA	No myth	NA	No	NA	hotvickkrishna	https://www.tiktok.com/@hotvickkrishna/video/6946300405756349702	2300000	146400	16900	214400	13000000	Why we need Two Doses of mRNA Vaccine ðŸ’‰ #fyp #vaccine #mrna #pfizer #moderna #science101 #skit #covid19 #covidvaccine #learnontiktok
5	1	Yes	Single	Female	NA	English	Unclear	1	0	NA	Silent video with visuals	NA	Yes	vaccines will help us return to normalcy and move back to an in person environment.	NA	No myth	NA	No	NA	annie_wu_22	https://www.tiktok.com/@annie_wu_22/video/6947594672156052741	1900000	53100	26000	11100	7200000	this ad made me so emotional... oof my heartðŸ¥ºðŸ˜­ #covidvaccine #healthcare #strongertogether #google #family #quarantine #feels #goodnews #feelgood
6	1	Yes	Single	Female	NA	English	Unclear	1	0	NA	Story Telling, Satire	Antivaxers	Yes	creator is poking fun at the vaccine side effect of not being able to feel her fingers when she is congenitally missing both hands	NA	COVID Vaccine will cause anyone serious short term side effects	NA	No	a lot of antivax comments on this tik tok not understanding that this is satire, sketch might have unintended effect of promoting antivax sentiments	2fingered_t_rex	https://www.tiktok.com/@2fingered_t_rex/video/6951078108917157125	1800000	70200	15400	1800000	8900000	I did it!!! #covidvaccine
7	1	Yes	Double	Female	Male	English	Unclear	1	0	NA	Satire, Stitch (reply to another video)	Antivaxers	Yes	poking fun at vaccines causing autism. an autistic person jokingly refers to the vaccine as an "autism update"	NA	COVID Vaccine will cause autism	NA	No	Educational Content but not by HCP by an actor	rattoast	https://www.tiktok.com/@rattoast/video/6922661088769117446	988100	114100	10300	119100	5500000	#stitch with @dizzyon.thecomedown Take two at this stitch ðŸŽ¥ #fyp #covidvaccine #goldenspotlight
9	1	Yes	Double	Male	Male	English	USA	0	0	NA	Commentary, Stitch (reply to another video)	NA	No	tik toker does not accurately describe HIPAA privacy laws. otherwise the rest of the tik tok is more so political arguments about freedom of choice as opposed to discussing the science of the vaccine.	Misinformation	No myth	NA	No	Google Ad which is showing how vaccines can help us get back to normal	trollonpatrol	https://www.tiktok.com/@trollonpatrol/video/6962934469401611526	915800	119400	27400	293400	4800000	Liberals and the COVID war...life lessons #covid19 #covid #covidvaccine #mybodymychoice #viral #foryou #foryourpage #educateyourself #4thamendment
10	1	Yes	Single	Female	Female	English	USA	0	0	NA	Commentary, Story Telling	NA	NA	not relevant to covid vaccine, this is about covid testing	NA	No myth	NA	No	NA	lacceeyy0	https://www.tiktok.com/@lacceeyy0/video/6923186142980427014	887300	3523	3084	30900	6200000	Our children are so resilient. #GEICOLipSync #covid19 #covidtesting #covidvaccine #pandemic #florida #fyp #foryoupage #4u
11	1	Yes	Single	Female	NA	English	Unclear	0	0	NA	Commentary, Story Telling	NA	NA	there is no discussion of the covid vaccine, merely a pop culture tik tok reference	NA	No myth	NA	No	dark humour	cornurmom	https://www.tiktok.com/@cornurmom/video/6952577969474866438	785300	282	535	9042	6000000	and at that moment i realized i spend too much time on tik tok #fyp #foryoupage #covidvaccine
12	1	Yes	Single	Female	NA	English	USA	1	0	NA	Commentary, Story Telling, Silent Video with Visuals	NA	NA	vaccines will help us return to normalcy and in person activities	NA	No myth	NA	No	vaccines will help us return to normalcy and in person activities	livwillz	https://www.tiktok.com/@livwillz/video/6921780957548743942	778600	28400	10500	24600	3100000	hi Iâ€™m emotional #fyp #SwitchTheChobaniFlip #BoseAllOut #covidvaccine
14	1	Yes	Single	Male	NA	English	Unclear	1	0	NA	Silent video with visuals	NA	Yes	ad emphasizes that vaccines will help us return to normalcy and in person activities	NA	No myth	NA	No	NA	dalirious	https://www.tiktok.com/@dalirious/video/6947750657428376838	743300	8557	11300	15200	3000000	Google hit right into my heart with this. #covidvaccine #google #googlead #healthcare #positivity #coronatime #pandemic #fyp #viral #goodnews
15	1	Yes	Single	Female	NA	English	Unclear	0	0	NA	Skit, Story Telling	Unclear	NA	cannot tell if this is satire or purposely stating that side effects of the vaccine will cause neurological issues	NA	We don't know long term side effects, COVID Vaccine will cause anyone serious short term side effects, No myth	NA	No	cannot tell if this is satire or purposely stating that side effects of the vaccine will cause neurological issues	sash_powelll23	https://www.tiktok.com/@sash_powelll23/video/6900700218640157957	721000	130500	16200	852800	5100000	#covidvaccine #fyp #fypã‚·
16	1	Yes	Single	Male	Male	English	USA	1	0	NA	prank video, Dance, Story Telling	NA	NA	this prank depicts him getting the actual vaccine but then faking side effects as a prank while in the waiting room	NA	COVID Vaccine will cause anyone serious short term side effects	NA	No	https://www.uhhospitals.org/medical-education/uh-osteopathic-consortium/regional-gme/physical-medicine-and-rehabilitation-residency/current-residents; PGY2 PMNR; https://www.instagram.com/vinhzcastle/ ; none of his content is that serious or educational	vinhzcastle	https://www.tiktok.com/@vinhzcastle/video/6916525221575003398	682100	16100	3035	134000	5400000	Sorry, had to do it ðŸ˜‚ #covidvaccine #covidsideeffects #fyp
17	1	Yes	Single	Female	NA	English	USA	1	0	NA	Commentary, Story Telling, Silent video with visuals, Skit	NA	NA	person just states that they got the vaccine, no actual statement about the vaccine itself other that theyre happy they received it	NA	No myth	NA	No	Not about vaccine use; just showing how nice people are at the testing facility	saggitittie	https://www.tiktok.com/@saggitittie/video/6958171419314326790	615900	7598	9790	8070	3800000	yeah this is something i brag about #fyp #covidvaccine #lgbtq #wlw
18	1	Yes	Single	Female	NA	English	Unclear	0	0	NA	Skit	Unclear	No	although creator listed this skit as parody, there is insinuation that the J&J vaccine will cause long term complications	Purposely misleading	We don't know long term side effects	NA	No	4th amendment is the USA thing; creator makes a lot of misleading claims around abortion, HIPPA, police brutality	happymom_0612	https://www.tiktok.com/@happymom_0612/video/6935599625613135109	611900	26900	5372	23000	3700000	#ColorCustomizer #greenscreen #humor #comedy #funny #parody #science #whenwomenwin #covidvaccine #johnsonandjohnson #vaccine
19	1	Yes	Single	Male	Male	English	USA	0	0	NA	Silent video with visuals	NA	No	that vaccines will be enforced for everyone and that people may die because of it ; While it is true they are FDA approved for emergencies, the point is that it is an emergency where benefits out weight risks thus that's why it was approved. Seems to twist this into saying not to get it because of that	Misinformation, Purposely misleading	Covid vaccines aren't authorized by the FDA	NA	No	NA	jackieboo109	https://www.tiktok.com/@jackieboo109/video/6951420674967751941	611000	92200	11700	20100	4200000	#fuckcovid #fuckthevaccine #covidvaccine #wakeup #foryou #foryoupage #staywoke
20	1	Yes	Single	Female	NA	English	Unclear	0	0	NA	Skit, Story Telling, Silent video with visuals	NA	Unclear	cannot tell if person is parodying the concept of the covid vaccine making breasts grow as a way of encouraging people to take the vaccine; false that breasts grow moreso lymph nodes increase; https://health.clevelandclinic.org/dont-be-alarmed-by-this-covid-19-vaccine-side-effect-that-could-be-confused-with-breast-cancer/ (lymph node swelling could be occuring)	NA	We don't know long term side effects, COVID Vaccine will cause anyone serious short term side effects, No myth	NA	No	NA	vincenzena	https://www.tiktok.com/@vincenzena/video/6971523117269273862	601300	30000	16400	3014	4100000	I am free marketing for the vaccine I stg. #fypã‚· #xyzbca #vaccine #pfizer #MACscaraface #covidvaccine #pfizervaccine #moderna
23	0	Yes	Double	Male	Male	English	Unclear	1	0	NA	Story Telling, Stitch (reply to another video)	NA	NA	people are just sharing their experiences with getting the vaccine, no comment is made towards the efficacy or side effects of the vaccine	NA	No myth	NA	No	Says uCLA in bio; point of video is to show that vaccine will help us get back to normal	exploding_ovaries	https://www.tiktok.com/@exploding_ovaries/video/6949211953650748677	566400	1407	532	51000	4300000	#stitch with @uhlissuhrose I mean atleast the nurse is doing her best right #duet #GetCrocd #xyzbca #fyp #tattoo #covidvaccine
25	1	Yes	Single	Male	NA	English	Unclear	0	0	NA	Commentary, Satire	Side Efffects	NA	no mention of the actual vaccine	NA	We don't know long term side effects, COVID Vaccine will cause anyone serious short term side effects	NA	No	Pretty sure this is a pretty valid explanation; Found user on linkedin; graduat eof Rockefeller University https://rockedu.rockefeller.edu/blog/kate-bredbenner/; also user says that the vaccine will help get us back to normal too	bbrandonbrown22	https://www.tiktok.com/@bbrandonbrown22/video/6904797708050058502	527700	22900	6253	191400	2400000	havenâ€™t really been feeling like myself since getting the covid vaccine... #covidvaccine #fyp #feet #comedy
26	1	Yes	Single	Male	NA	English	UK	1	0	NA	Commentary, Story Telling	NA	NA	person describing their positive experience getting the vaccine	NA	No myth	NA	No	NA	grandadjoe1933	https://www.tiktok.com/@grandadjoe1933/video/6918415787082517762	526900	3409	5331	4400000	3300000	Reply to @grandadjoe1933rules WHO doesnâ€™t like getting needles? ðŸ§#minivlog #learnontiktok #covidvaccine #edutok #sciencefacts
27	1	Yes	Double	Female	Unknown	English	USA	0	0	NA	Story Telling	NA	No	Vaccines put a chip in you	Vaccines put a chip in you	COVID-19 vaccine inserts you with a microchip	NA	No	NA	jasmine_0708	https://www.tiktok.com/@jasmine_0708/video/6974140084870237445	1000000	372400	21000	61300	13600000	umm what ðŸ˜³ðŸ¤¯ #vaccine #vaccinesideeffect #chipped #chipfinder #covidvaccine #covidvaccinesideeffects
28	1	Yes	Single	Female	NA	English	Unclear	1	0	NA	Commentary, Story Telling	NA	NA	person is stating that she still wears a mask even though she is vaccinated	NA	No myth	NA	No	Similar google ad as prior tiktok; user just reacts to it and is happy about the ad; vaccines will help us get back to normal	luzieqz	https://www.tiktok.com/@luzieqz/video/6931458159227817222	464600	19900	4333	1018	2700000	#fauciwouldbeproud #covidvaccinesarentforwimps #heardimmunity #wearamask #covidvaccine
29	1	Yes	Single	Male	NA	English	Unclear	1	0	NA	Commentary, Story Telling, comedy, Satire, Joke	NA	NA	person is encouraging people to get the vaccine, Play on antivax rhetoric; probably doesn't believe vaccine is made of dead babies	NA	dead babies are being shot into your arm when you get the covid vaccine	NA	No	NA	sumofyum	https://www.tiktok.com/@sumofyum/video/6952185053338176773	458900	74800	4616	27700	1700000	This isnâ€™t the first time someone has stuck something in me that has left me sore and feeling like shit #fyp #gaytiktok #lgbtq #covidvaccine
30	1	Yes	Single	Female	NA	English	Unclear	0	0	NA	Satire, Story Telling, Satire	Pun	NA	The joke is that there are different health products with similar names; and she's wondering why these aren't free; she makes it clear in the caption that this is a joke	NA	No myth	Can't find any creator comments so I can't tell if this is satire or not	No	this is just a play on words of moderna, no actual mention of the vaccine other than the word moderna. creator has stated in the caption that this skit is a joke ; It's very unclear if this is satire against antivaxers or someone making fun of people taking the vaccine	shakeira27	https://www.tiktok.com/@shakeira27/video/6962933254269701382	447800	5570	2036	10400	2900000	For legal reasons this is a joke #ROMWEGetGraphic #PonderWithZion #modernavaccine #covidvaccine #covid19 #joke #pfizervaccine
31	1	Yes	Single	Female	NA	English	Unclear	1	0	NA	Commentary, Story Telling, Satire, Story Telling, Skit	Vaccine protocols	NA	creator is saying you can still get covid even if youre vaccinated, hence screening questions are important	NA	i will never get covid after i had my covid vaccine	NA	No	cannot tell if this is satire or purposely stating that side effects of the vaccine will cause neurological issues	.allie.phillips	https://www.tiktok.com/@.allie.phillips/video/6945144097103547653	439300	54800	16900	100200	4500000	#covid19 #covidvaccine #healthcare #healthcareworker #coronavirus #covidsymptoms
32	1	Yes	Single	Female	NA	English	Unclear	1	0	NA	Commentary, Skit, tory Telling, Analogy	NA	NA	this is more so of a deconstruction of the argument of pro-life (my body my choice) and vaccines ; not so much so factual	NA	No myth	NA	No	this is more so of a deconstruction of the argument of pro-life (my body my choice) and vaccines. creator is supporting vaccine use but not sure if this is relevant to the study	klaudialikesyourdog	https://www.tiktok.com/@klaudialikesyourdog/video/6944079778936835333	437600	8006	4830	4827	1700000	Maybe it was your friend? Youâ€™d have no clue! #careforothers #covidvaccine #mybodymychoice #covid #prochoice #wearamask #PepsiApplePieChallenge
33	1	Yes	Single	Male	NA	English	UK	1	0	NA	Satire, Skit, Story Telling, Satire	Antivaxers	NA	person is jokingly referring to super powers he will receive following the covid vaccine.	NA	We don't know long term side effects	NA	No	although the creator mentions that he will receive superpowers following the vaccine, it seems that he is pro vaccine and is encouraging people to get it with a positive joke	the_eret	https://www.tiktok.com/@the_eret/video/6951499779721481477	437100	1784	8097	1400000	1300000	Got my first dose of the Pfizer Vaccine!!! #covid19 #covidvaccine #eret #theeret #dreamsmp #vaccine
34	1	Yes	Single	Female	NA	English	USA	0	0	NA	Commentary, Story Telling, joke	NA	NA	person is more so commenting on mixed messaging from CDC not actual vaccine usage	NA	No myth	Comment: Please don't spread wrong information. creator: This app is to have fun. This isn't an actual commerical. Smirky face. Other comments seem to show that she wants people to do what they think is best. She does encourage someone who wants to take the J&J one though.	No	person is more so commenting on mixed messaging from CDC not actual vaccine usage	mommahorsetales	https://www.tiktok.com/@mommahorsetales/video/6962943219957042437	431600	107200	7464	330900	3000000	Iâ€™m just really conflictedâ€¦ #funnymom #cdc #covidvaccine #vaccinated #mask #nomask
35	1	Yes	Single	Male	NA	English	Unclear	1	0	NA	Satire, Skit	Antivaxers	NA	in the tik tok description the creator discredits the theory that there are metals and magnets in the vaccine by saying that this is not true; joke about microchips in vaccines	NA	COVID Vaccine will cause anyone serious short term side effects, COVID-19 vaccine inserts you with a microchip	NA	No	NA	hellomynameis_theo	https://www.tiktok.com/@hellomynameis_theo/video/6964104712341753093	428200	12000	2765	187300	2300000	The magnet & the chip are bs. GET VACCINATED. #TostitosUnspokenBonds #SpotlightAPI #covidvaccine #getvaccinated #fyp #foryou #trans #transman
40	1	Yes	Single	Female	NA	English	Unclear	1	0	NA	Satire, Story telling	Antivaxers	Yes	no claims are made about the side effects other than the satirical "being a boss ass bitch"	NA	We don't know long term side effects, COVID Vaccine will cause anyone serious short term side effects	The caption is "i am free marketing for the vaccine I stg" which is implies that this is a supportive video; but for the reasons of getting larger breasts	No	NA	kawaiichael	https://www.tiktok.com/@kawaiichael/video/6923707774161456390	369300	9224	1620	2556	3000000	Please be careful ðŸ˜©ðŸ˜­ðŸ’” #covid #covidvaccine #qanon #MLM #antivax #vaccine #gay #lesbian #rip @eniamoya
41	1	Yes	Single	Female	NA	English	USA	1	0	NA	Commentary, Story Telling	NA	Yes	if you show a valid vaccination card, you can get a krispy kreme donut everyday for this year ; You can go get krispy creme donuts for free https://www.krispykreme.com/promos/vaccineoffer	NA	No myth	NA	No	NA	hollyauna	https://www.tiktok.com/@hollyauna/video/6943378857269431557	369100	10500	4016	680700	1300000	Who wants a FREE @krispykreme donut!?!? #krispykreme #donut #covidvaccine #covid19vaccine #vaccine
42	1	Yes	Single	Female	NA	English	Unclear	1	0	NA	Skit, Story Telling	NA	NA	this is more so bringing awareness that young people want to get the vaccine, but there is no actual information about the vaccine, this is purely a commentary on wearing a dress to your vaccine appt.	NA	No myth	NA	No	https://www.instagram.com/z_wagner/; https://npiprofile.com/npi/1184282188	larette.mnl	https://www.tiktok.com/@larette.mnl/video/6946181151799151873	341800	685	448	158800	2400000	How I imagined my vaccination would go down #covidvaccine #lattefam #lattefire #fy #fyp #foryou #covid
43	1	Yes	Animation	NA	NA	English	Unclear	1	0	NA	cartoon, Silent video with visuals, Animation	NA	Yes	shows a basic and simplified depiction of antibody generation in a cartoon format for the lay audience	NA	No myth	NA	No	NA	f90.daniel	https://www.tiktok.com/@f90.daniel/video/6976497506515488002	334700	29200	2569	22100	5500000	How vaccine works in 30sec? #covid19 #tiktokguru #nutrition #fyp #covidvaccine #CucukMYAZ
44	1	Yes	Visuals	NA	NA	English	USA	1	0	NA	Satire, song parody	Antivaxers	Yes	person is encouraging people to get vaccinated, no actual information though is discussed, just parodying those who dont want to get vaccinated	NA	No myth	So this is in Spanish but apparently it's about roleplaying a doctor about to give the COVID vaccine and to be calm and relaxed	No	I have no idea what the purpose of this video is	htothemay	https://www.tiktok.com/@htothemay/video/6959369238041611525	325000	6281	4934	427	1100000	#fyp #covidvaccine #getvaccinated #antivaxxersbelike #antimaskkaren #antivaxxersshutup #antivaxxersareidiotic #herdimmunity
45	1	Yes	Double	Male	Female	English	Unclear	1	0	NA	Commentary, Story Telling	NA	Yes	just depicting the process of vaccination	NA	No myth	NA	No	NA	3thanrich	https://www.tiktok.com/@3thanrich/video/6948492297340423429	315400	1230	1275	15500	1100000	this woman made my year #covidvaccine #crushcovid
47	1	Yes	Double	Male	Male	English	USA	1	0	NA	Story Telling, Satire, comedic remarks while getting vaccinated	NA	Yes	comedic remarks while getting vaccinated, obviously vaccine doesnt protect against STIs or pregnancy but still pro covid vaccine	NA	No myth	NA	No	NA	kyleprue	https://www.tiktok.com/@kyleprue/video/6948538116412132613	301000	12500	978	259800	1600000	Wait so whatâ€™s it for then??? #vaccine #corona #covid19 #covidvaccine #fyp #foryoupage
48	1	Yes	Single	Female	NA	English	Unclear	1	0	NA	Commentary, Story Telling	NA	Yes	person is showing that she was able to overcome her own discomfort with her tourettes syndrome to receive the vaccine	NA	No myth	NA	No	This tiktok's video itself doesn't actually refer to the vaccine at all - just the description; I don't think it's sufficiently related to the vaccine	thistrippyhippie	https://www.tiktok.com/@thistrippyhippie/video/6978553838252854533	280300	277	1401	13300000	1500000	proud of myselfðŸ¥°wasnâ€™t easy and all the tics in my body felt so uncomfortableðŸ˜£#tourettes #covidvaccine #foryou #tourettesawareness #foryoupage
49	1	Yes	Single	Female	NA	English	USA	0	0	NA	Skit	NA	No	person is saying that nobody needs to wear masks especially if youre unvaccinated. they further claim that should someone choose to get vaccinated they shouldnt worry about those who are unvaccinated and maskless.	Misinformation, Purposely misleading	No myth	NA	No	at the very end he says "go get vaccinated and get your donuts" which is why I think that this could be included even though the majority of the tiktok isn't abotu vaccine use	veroventuring	https://www.tiktok.com/@veroventuring/video/6965518084366945542	278500	11100	6422	197400	2200000	Team no vaccine and think for yourself! #nomask #novaccine #vaccine #covid #coronavirus #covidvaccine
50	1	Yes	Double	Female	Female	English	Unclear	1	0	NA	Story Telling	NA	NA	this is just a recording of a vaccination appointment	NA	No myth	NA	No	hard to say what this tik tok is, it seems its pro vaccine but it highlights the poor behaviour of the vaccinator which might discourage others from getting the vaccine.	jackieruggiero	https://www.tiktok.com/@jackieruggiero/video/6964404666314575109	274600	1562	6751	16700	1500000	lmk if u wanna see the rest of the video #vaccine #covidvaccine
51	1	Yes	Single	Male	NA	English	USA	1	0	NA	Commentary, Story Telling	Antivaxers	Yes	creator is trying to show how coins are not magnetic hence it is a fallacy to say that coins get stuck to your arm following the vaccine, essentially refuting the myth that the vaccine contains magnetic metals/microchips; I think so based on this: https://chemistry.stackexchange.com/questions/130963/why-isnt-the-american-nickel-magnetic; american coins aren't magenetic _x000D_ _x000D_ _x000D_ cdc…	NA	COVID-19 vaccine inserts you with a microchip, covid vaccine contains metals	NA	No	NA	tayislively	https://www.tiktok.com/@tayislively/video/6964504073643117830	266000	1509	4715	131300	3100000	My dad really wanted me to show you guys this. #covid #covidvaccine #magneticvaccine #debunkingtheories #vaccine #covid19
53	1	Yes	Double	Female	Male	English	Unclear	1	0	NA	Story Telling, Skit, comedy	NA	NA	this is just a humorous representation of the variable side effects of the vaccine, some people get tired others dont.	NA	No myth	NA	No	this tik tok is still pro vaccine and plays on the stereotype that women can still work even with the tiring side effects of the vaccine as opposed to men	priscillavaneeth	https://www.tiktok.com/@priscillavaneeth/video/6938587837747006726	261700	31100	1829	79100	1800000	The thermometer got me! #dramaticmoments #bestactor #covidvaccine #husbandsbelike @vaneethnandmusic
54	1	Yes	Single	Male	NA	English	USA	1	1	Google Search	Commentary, Story Telling, Saitre	NA	NA	doctor is describing his own experience with getting the vaccine, dr pretends to choke after the vaccine I think as a joke	NA	No myth	NA	No	I think the point is to encourage people to go get by showing him getting it	dallas_niptuck	https://www.tiktok.com/@dallas_niptuck/video/6907359691316251910	257100	1870	7779	155900	1600000	Iâ€™M TAKING THE VACCINE! Wish me luck haha. #covidvaccine #covid19 #covid19vaccine #covidvaccinesideeffects #fyp #covidvaccinebelike
55	1	Yes	Single	Female	NA	English	Unclear	0	0	NA	Story Telling, Skit, cant tell if skit	NA	Unclear	person is unsure about whether the vaccine makes your breasts bigger, comments show that people are equally confused and there is no consensus reached in the comment section.	NA	No myth	NA	No	NA	neversauced	https://www.tiktok.com/@neversauced/video/6967363261310192901	252600	5373	5528	199000	2100000	No but like why did it actually #covidvaccine #vaccine #covid #jandj #xyzbca
57	0	Yes	Single	Female	NA	English	USA	1	1	Verified on TikTok	Satire, calling people out for their lack of knowledge on mechanism of action of mrna vaccines	Antivaxers	Yes	person is saying that general lay public is demonizing the mrna vaccine without actually knowing the science behind the mechanism.	NA	COVID-19 vaccine will alter my DNA	NA	No	NA	christinaaaaaaanp	https://www.tiktok.com/@christinaaaaaaanp/video/6932254578024910085	250800	11900	3237	262100	1300000	#mrnavaccine #covidvaccine #covid19
59	1	Yes	Single	Male	NA	English	Unclear	1	0	NA	Skit	NA	NA	not really a focus on vaccines just a humorous play on words, no real agenda there	NA	No myth	NA	No	NA	yvngbrodieee	https://www.tiktok.com/@yvngbrodieee/video/6949049999091043590	248500	6534	3647	3633	1300000	ðŸ‘¬ #covid19 #covidvaccine
60	1	Yes	Single	Female	NA	English	Unclear	1	0	NA	Dance, Story Telling,Silent video with visuals, Trend	NA	Yes	person is stating how her BMI surprisingly classified her as obese which allowed her earlier access to the vaccine.	NA	No myth	NA	No	NA	jahrule_	https://www.tiktok.com/@jahrule_/video/6934413663256284421	239900	18900	2586	1423	1700000	Obese in all the right places #fyp #covidvaccine #vaccinated ðŸ’‰
61	1	Yes	Single	Female	NA	English	Unclear	1	0	NA	Story Telling	NA	Yes	person is recording her own vaccination process without commentary	NA	No myth	NA	No	this is just a play on words of moderna, no actual mention of the vaccine other than the word moderna. creator has stated in the caption that this skit is a joke	latinaxbabyy	https://www.tiktok.com/@latinaxbabyy/video/6951881848523869445	238900	8548	0	26300	3300000	Vaccinated ðŸ’ªðŸ¼ #fyp #covidvaccine #pfizer
62	1	Yes	Double	Female	Male	English	USA	1	0	NA	Story Telling	NA	Yes	person recording their journey of getting the vaccine and reporting her symptoms	NA	COVID Vaccine will cause anyone serious short term side effects	NA	No	NA	taniamadrigal	https://www.tiktok.com/@taniamadrigal/video/6914477185378061573	476900	15700	22300	12500	3200000	Covid vaccine #covidvaccine#3rdday#symptoms#healthcareworkers
63	1	Yes	Single	Male	Female	English	Unclear	1	0	NA	Story Telling	NA	Yes	person is recording their journey of getting the vaccine	NA	No myth	NA	No	Tagged with #healthcareworker but she's not a nurse, in the comments she says "I'm not a nurse. I'm the front door coordinator at my location" ; i think she's neutral on vaccines in the way that she's tired of people thinking they're invincible for having the vaccine	justlydeserved	https://www.tiktok.com/@justlydeserved/video/6912929016932568325	236800	8586	6127	197600	1600000	#vaccine #Welcome2021 #bye2020 #covidvaccine #vaccinecoronavirus @dr.eric.b
64	1	Yes	Visuals	Male	NA	English	USA	1	1	TikTok Deleted	Story Telling, Silent video with visuals	NA	Yes	shows number of covid cases following vaccine EUA in the US.	NA	No myth	NA	No	NA	internalmeddoctor	https://www.tiktok.com/@internalmeddoctor/video/6974226574598081798	227200	3480	10200	NA	2000000	Sheesh. That #covidvaccine #28XTREMES #covid19 #fyp #foryou #doctor #vaccine #antivax #pfizer #moderna
65	1	Yes	Single	Female	NA	English	USA	1	0	NA	Story Telling, Skit	NA	Yes	person is humourously impersonating her mom but she does mention that the mask guidance from the CDC says that you can remove your mask if you are fully vaccinated. person is also encouraging mask wearing	NA	No myth	NA	No	comparing mybodymychoice in the situation of covid vs abortion; point is to get a vaccine because vaccines effect everyone	kendahllandreth	https://www.tiktok.com/@kendahllandreth/video/6961988129716784389	225900	17300	2103	612600	821400	A reenactment of my mom - Darla is vaccinated! #character #comedy #MAKEYOURMOVE #vaccine #covidvaccine
66	1	Yes	Single	Male	NA	English	Unclear	1	0	NA	Skit	NA	NA	this is just the creator poking fun at himself for being obese while getting the vaccine.	NA	No myth	NA	No	this is more so of a deconstruction of the argument of pro-life (my body my choice) and vaccines. creator is supporting vaccine use but not sure if this is relevant to the study	evyn.collins	https://www.tiktok.com/@evyn.collins/video/6946657217051479302	225400	21400	2104	64900	1200000	#covid #covid19 #covidvaccine #fyp #foryou #foryoupage
68	1	Yes	Single	Female	NA	English	Unclear	1	1	Dula, not verified	Commentary, Story Telling	NA	Yes	https://www.hopkinsmedicine.org/health/conditions-and-diseases/coronavirus/covid19-vaccine-can-it-affect-your-mammogram-results idk if getting a mammogram is recommended; seems excessive ; https://globalnews.ca/news/7760341/covid-vaccine-side-effect-breast-cancer-scare/;â€œIf thereâ€™s a history of the vaccination within six weeks of the mammogram or the swelling of the armpit, what we are recomm…	NA	No myth	NA	No	NA	theneighborlywombwitch	https://www.tiktok.com/@theneighborlywombwitch/video/6944466254023511301	221700	18800	5630	42500	1200000	#covidvaccine #laboranddeliverynurse #midwifewayoflife #themoreyouknowtok #birthworker #birthwork #doulasoftiktok #northcarolinahype
69	1	Yes	Single	Female	NA	English	Unclear	1	0	NA	Satire	Antivaxers	Yes	person was reading off ingredient list of other processed foods and ridiculing those who dont understand the ingredients of a covid vaccine.	NA	Vaccine have bad ingredients in them	NA	No	although the creator mentions that he will receive superpowers following the vaccine, it seems that he is pro vaccine and is encouraging people to get it with a positive joke	ainsleyacuff	https://www.tiktok.com/@ainsleyacuff/video/6906629426709073157	220600	5436	4188	5234	1500000	Would you get the covid vaccine? #covid19 #covid #covidvaccine #fyp
70	1	Yes	Single	Female	NA	English	USA	1	0	NA	Dance, Story Telling	NA	NA	not really anything about the vaccine other than that they got the second dose and wanted to move their arm after. not really misinformation nor is it in any way propagating any other ideologies; i mean i don't know how much evidence matters taht swinging your arm around would help your arm feel better after the vaccine; seems irrelevant	NA	No myth	NA	No	Basically, saying the CDC is fed up with people arguing about the masks; it's the last part where she goes "you don't wanna be saved, I'm not saving you" so it's assumed she does support vaccines as useful	kellychauca	https://www.tiktok.com/@kellychauca/video/6955599544872635654	218800	3929	1439	11600	1200000	2nd dose check #covid19#coronavirus#pfizer#covidvaccine l#blackpink#kpop#fyp#xyzbca#health#safety#happy#vaccine
73	1	Yes	Single	Female	NA	English	USA	1	0	NA	Commentary, Story Telling, Humor	NA	Yes	person is more so commenting that she will still wear a mask after getting vaccinated, not much else in terms of info	NA	No myth	NA	No	caption says GET VACCINATED	justkaylee1989	https://www.tiktok.com/@justkaylee1989/video/6912590873599479046	203200	8343	1500	67100	1100000	Canâ€™t have any questions about that! #wearyourmask #covidvaccine #beagoodhuman #Bye2020 #
75	1	Yes	Single	Female	NA	English	Unclear	0	0	NA	Satire, Skit, cant tell if satire or skit	Unclear	NA	there is no mention on her bio or comments that what she is doing is satire and that she actually was in the vaccine trial	NA	COVID Vaccine will cause anyone serious short term side effects	NA	No	So while this is merely pointing out states with lowest vaccine rates - I'd assume that since the circus song is playing the author is calling them clowns for having such low numbers which could indicate vaccine support	monilove1908	https://www.tiktok.com/@monilove1908/video/6906593586742152454	196100	18500	9225	6071	779900	Covid vaccine trial. #fyp #foryou #foryoupage #covidvaccinesideeffects #covidvaccine
76	1	Yes	Double	Female	Female	English	USA	1	0	NA	Commentary, Stitch (reply to another video), Satire	NA	NA	not really a misinformation tik tok, more so responding to meghan mccains comment that vaccine cards dont fit in wallets.	NA	No myth	NA	No	this is not about vaccine use or efficacy- purely a demographic description of lowest vaccination rates in the states.no mention of whether the creator is pro or anti vaccine	theatreknox	https://www.tiktok.com/@theatreknox/video/6964561790835510534	195400	926	2237	2197	739300	#TheView #MeghanMcCain #vaccinecard #ABC @meghanmccainofficial #covidvaccine #joybehar? #whoopigoldberg #sunnyhostin #cnn #sarahaines
77	1	Yes	Single	Female	NA	English	USA	1	0	NA	Commentary, Story Telling	NA	Yes	just someone recording their vaccine administation experience	NA	No myth	NA	No	Showing how unsafe six flags is so doesn't have to do with the vaccine	ash2fly4u	https://www.tiktok.com/@ash2fly4u/video/6938806065156852997	195300	138	567	4389	2900000	I think my fbi agent is in love with me how else do i explain how i qualified?! ðŸ¥¸ #covidvaccine #dmv #pfizer #defrosting
78	1	Yes	Single	Female	NA	English	Unclear	1	0	NA	Satire, Skit	satirizing the shaming of people who received the vaccine early for undisclosed reasons (ie such as having a medical condition even though you look young and are not an HCP)	Yes	no misinformation here just satire	NA	No myth	NA	No	the covid vaccine is only in the tag, this is a video depicting poor sanitation in theme parks	doitjamie	https://www.tiktok.com/@doitjamie/video/6927319198364421381	193700	1838	1373	4474	1400000	That awkward moment when you put your friend through a post-vaccine interrogation ðŸ’‰ðŸ§ #covid #covid19 #covidvaccine #vaccine #comedyvideo #fyp
79	1	Yes	Double	Female	Female	English	USA	0	0	NA	Satire, Skit	satirizing Russian vaccine approval process	NA	the information is incorrect but then again the tik tok does say its parody	NA	No myth	NA	No	one of the few tik toks ive seen that actually tries to combat misinformation, however it is in spanish so we would need a spanish speaker to verify what the creator is saying	iamirinavoronina	https://www.tiktok.com/@iamirinavoronina/video/6871269704305003782	192700	2771	840	225400	1400000	Russian vaccine is here! ðŸ¦ ðŸ§ collab w/ @iamksenia ðŸ§ª #Russian #Putin #covidvaccine #parody #comedy #viral
80	1	Yes	Single	Female	Female	English	Unclear	1	0	NA	Story Telling	NA	Yes	just recording their vaccination experience	NA	No myth	NA	No	I can't understand Spanish	mnolivera	https://www.tiktok.com/@mnolivera/video/6925280347651443974	192400	4384	2347	8034	2100000	My 88 year old Cuban friend got her COVID-19 vaccine! #vaccine #vaccinecoronavirus #covidvaccine #cuban #cubana #lapuenteca
81	1	Yes	Single	Female	NA	English	Unclear	1	0	NA	Satire	Antivaxers	Yes	parody that shows that even after your vaccine your sexual orientation wont change	NA	COVID Vaccine will cause anyone serious short term side effects	NA	No	NA	rachel.esq	https://www.tiktok.com/@rachel.esq/video/6946547293382348037	189000	8986	2260	6513	869700	iâ€™m proof this #vaccine doesnâ€™t work ðŸ¥º #covidvaccine #vaccinesideeffects #vaccinated #covid #covid19 #fyp #warning
82	1	Yes	Single	Male	NA	English	Unclear	1	1	pHD Scientist	Commentary, Story Telling	Antivaxers	Yes	shows that vaccines wont make you magnetic	NA	COVID-19 vaccine inserts you with a microchip, covid vaccine will make you magnetic	NA	No	https://www.linkedin.com/in/adam-goodcoff-do-a3292a1b1/, DO; seems like he supports vaccine use	dr.noc	https://www.tiktok.com/@dr.noc/video/6963501576241614086	188500	9022	2648	610200	1200000	I licked my finger in the name of public health ðŸ˜© #covid19 #covidvaccine#coronavirus
84	1	Yes	Single	Female	NA	English	Unclear	1	0	NA	Skit, Silent video with visuals,	NA	Yes	person is jokingly showing what she wants to do after she gets her vaccine (ie. club and travel)	NA	No myth	NA	No	joke is the side effects are being a Boss	pop.pea	https://www.tiktok.com/@pop.pea/video/6893143750550375682	187400	15400	3545	53000	1000000	Probably wishful thinking but a girl can dream #covid #vaccine #lockdown #covidvaccine #pfizer
85	1	Yes	Single	Male	NA	English	USA	1	1	Verified on TikTok	Story Telling, Silent video with visuals	NA	Yes	shows what a needle will look like that will be used to administer the vaccine; the reason people think it's big is because people think they're going to microchip us but he's showing in reality it will be a small needle like i'm assuming most vaccine needles are	NA	COVID-19 vaccine inserts you with a microchip	NA	No	one of the few verified tik tok docs on this site	seethemedlife	https://www.tiktok.com/@seethemedlife/video/6905919700203572485	185700	1221	6367	1700000	1900000	What will the COVID shot look like? Watch this! #covidvaccine #covid19 #doctor
86	1	Yes	Single	Female	NA	English	Unclear	1	0	NA	Story Telling	NA	NA	just a recording of someone waiting in line to get their vaccine for 3 hours and having to pee in a tupperware to not lose their spot in line	NA	No myth	NA	No	just goes to krispy kreme to show you get a free donut with your vaccine card	beetabeauty	https://www.tiktok.com/@beetabeauty/video/6949451787766091013	184100	1840	696	1437	1100000	Desperate times call for desperate measures ðŸ˜‚ðŸ˜‚ #covidvaccine #fyp #longbeach
87	1	Yes	Single	Male	NA	English	Unclear	1	0	NA	Commentary, Story Telling, Satire, Joke	NA	Yes	person is just commenting on how its incomprehensible that you can believe in harry potter spells but not the covid vaccine	NA	No myth	NA	No	About her wearing an outfit to get the vaccine; only support for vaccine is that she went and got it	imjustinrandall	https://www.tiktok.com/@imjustinrandall/video/6952999212300651781	183400	15000	1374	89600	1600000	#fyp #foryou #foryoupage #harrypotter #vaccine #covidvaccine #gay #lgbt #lgbtq #gaytiktok
88	1	Yes	Visuals	Male	NA	English	USA	0	0	NA	Skit, Silent video with visuals, Satire	NA	NA	this just seems like a parody and skit with no real agenda	NA	COVID Vaccine will cause anyone serious short term side effects, No myth	NA	No	not sure what to do witht his tik tok_x000D_	bahablast	https://www.tiktok.com/@bahablast/video/6951973760308088070	183200	2338	1359	682600	1300000	covid vaccine gone wrong #vr #boneworks #virtaulreality #gaming #oculus #oculusquest2 #vrgaming #comedygaming #vaccine #covidvaccine
89	1	Yes	Single	Male	NA	English	USA	1	1	Verified on TikTok	Commentary, Story Telling	NA	Yes	creator is talking about basic reasons for taking or not taking the vaccine	NA	No myth	NA	No	NA	tonyyounmd	https://www.tiktok.com/@tonyyounmd/video/6912861838229163270	181500	2803	4114	4700000	1200000	We all have three options of how we will live in 2021. Which path will YOU choose? #covid #covid19 #2021 #vaccine #covidvaccine #doctor
90	1	Yes	Single	Male	NA	English	USA	0	0	NA	Story Telling	NA	Yes	cdc did lift mask restrictions on fully vaccinated individuals	NA	No myth	NA	No	Reposted; by user; user seems to be Japanese?	worldoftshirts	https://www.tiktok.com/@worldoftshirts/video/6964082112702008581	181100	1755	3721	2200000	1300000	#fyp #covidvaccine #cdcguidelines
91	0	Yes	Single	Female	NA	English	Unclear	1	0	NA	Commentary, Story Telling	NA	Yes	just recording her vaccination experience	NA	COVID Vaccine will cause anyone serious short term side effects	NA	No	NA	katieklubak	https://www.tiktok.com/@katieklubak/video/6956657410748517637	180500	1554	1416	4103	515000	#greenscreen PLZ GO GET VACCINATED!!! #moderna #vaccinated #covidvaccine
93	1	Yes	Single	Female	NA	English	USA	1	0	NA	Commentary, Story Telling	NA	Yes	krispy kreme does run vaccination promotion specials	NA	No myth	NA	No	NA	halfmoonsahar	https://www.tiktok.com/@halfmoonsahar/video/6942970667209985285	178000	12600	1092	5081	892500	ðŸ© specials for #krispykreme #customerservice #beniceplease #covidvaccine
94	1	Yes	Double	Male	Male	English	USA	1	1	pHD Scientist	Commentary, Story Telling, Q&A, Satire	Antivaxers	Yes	vaccines will need about 1-2 after administration to confer immunity; 1-2 weeks has been the guideline in general direction; https://www.nejm.org/doi/full/10.1056/NEJMc2036242	NA	vaccine science is bad	NA	No	NA	dr.noc	https://www.tiktok.com/@dr.noc/video/6961037999098318086	173100	2470	4976	610200	1300000	Reply to @kylehanthetiktokman #covid19 #coronavirus #covidvaccine
95	1	Yes	Single	Female	NA	English	USA	1	0	NA	Satire, Skit	Antivaxers	Yes	bleach will kill you if you inject it	NA	No myth	NA	No	NA	chelseaturtles	https://www.tiktok.com/@chelseaturtles/video/6848338618390482182	172200	10400	2293	63100	764500	the utter ridiculousness that is the US covid response - courtesy of frozen! WEAR A MASK #covid #socialdistancing #wearamask #covidvaccine #science
96	1	Yes	Single	Male	NA	English	Unclear	1	0	NA	Commentary, Story Telling	NA	Yes	covid is not a hoax	NA	covid isn't real	NA	No	NA	letustrey	https://www.tiktok.com/@letustrey/video/6975524764798471430	171500	12200	4753	8722	667000	Is covid real or not??? #TubiTaughtMe #dogdaddy #over40 #alphabetmafiaðŸŒˆ #covid #trumper #covidvaccine
97	1	Yes	Double	Female	Male	English	Unclear	1	0	NA	Satire, Skit	Antivaxers	Yes	a parody that the vaccine will give you telepathy	NA	COVID-19 vaccine inserts you with a microchip	NA	No	NA	overj0yed	https://www.tiktok.com/@overj0yed/video/6947022999824452870	171600	18100	1280	5253	2300000	Loving our new super powers #pfizervaccine #covidvaccine #fyp #marriage #couplegoals #vaccinated #vaccine #comedy #sheep #microchip
98	1	Yes	Double	Female	Male	English	Unclear	1	0	NA	Satire, Stitch (reply to another video)	Antivaxers	Yes	vaccines wont turn you into shane dawson	NA	COVID Vaccine will cause anyone serious short term side effects	NA	No	NA	minecraftl0ver4ever	https://www.tiktok.com/@minecraftl0ver4ever/video/6911756321125584133	169800	7839	5284	1144	552500	#greenscreenvideo literally couldnâ€™t believe my eyes #covidvaccine#antivax#vaccinecoronavirus#covid#fyp#shanedawson#shaneyaw
100	1	Yes	Single	Male	NA	English	Unclear	1	0	NA	Commentary, Story Telling	NA	Yes	person recording their vaccination experience	NA	No myth	NA	No	NA	michael_winner21	https://www.tiktok.com/@michael_winner21/video/6947678588909014278	166700	3296	1361	270000	604100	I could not have made a bigger scene #drama #covidvaccine #covid #vaccine #coronavirus #FreeFreeDance #fyp #trending #vlog #scared #gay #scaredgay
101	0	Yes	Single	Male	NA	English	Unclear	1	1	Google Search, Med School Listing	Commentary, Story Telling, Satire	Antivaxers	Yes	infertility is a myth https://www.hopkinsmedicine.org/health/conditions-and-diseases/coronavirus/covid-19-vaccines-myth-versus-fact	NA	COVID-19 vaccine will make you infertile	NA	No	NA	michaelhagstrom	https://www.tiktok.com/@michaelhagstrom/video/6932805642658876678	166100	9028	4562	18600	1000000	#mrnavaccine #covidvaccine #covid #covid19 #covid2020 #science #meded
102	1	Yes	Double	Male	Female	English	UK	1	0	NA	Commentary, Story Telling	NA	Yes	recording vaccination experience	NA	No myth	NA	No	NA	grandadfrankk	https://www.tiktok.com/@grandadfrankk/video/6921798121152449793	166000	620	1221	6300000	663900	I got my first covid vaccination â˜ºï¸ #fyp #foryou #foryou #covidvaccine #needle
103	1	Yes	Single	Male	NA	English	Unclear	0	0	NA	Commentary, Story Telling, Satire, Skit	Vaccine protocols	NA	this is more so commenting on the regulations of mandatory vaccine administration for employment. this person is simply saying that theyre quitting if such a policy arises at his work. no misinformation, this tik tok is just anti vaccine; i'ts not a requirement	NA	No myth	NA	No	NA	bobbyjarel	https://www.tiktok.com/@bobbyjarel/video/6903333226085911813	165800	21400	10100	375400	1400000	#covid #covidvaccine #vaccine #job #work #covid19 #peace #lol #jokes #fyp #bobbyjarel
104	1	Yes	Single	Female	NA	English	canada	1	1	Phelebotomist, not verified	Satire	Antivaxers	Yes	you wont be able to call bill gates via your vaccine microchip	NA	COVID-19 vaccine inserts you with a microchip	NA	No	NA	elim_whatshername	https://www.tiktok.com/@elim_whatshername/video/6941521383767788805	165500	23900	6428	50100	3000000	you have my bank info and you can hear me. there's literally no reason not to.#hospitaltiktoks #covidvaccine #covidvaccinefunny #healthcarehumor
105	1	Yes	Single	Male	NA	English	USA	1	1	Twitter/Instagram	Story Telling, Satire, Story telling	Antivaxers	Yes	creator comments that they cant stop shaking their ass as a humourous "side effect" of the vaccine	NA	COVID Vaccine will cause anyone serious short term side effects	NA	No	NA	chrislucia_	https://www.tiktok.com/@chrislucia_/video/6907346739267734789	163800	12500	714	6958	2100000	#nurse #covidvaccine #covid19 #ERnurse #nursesoftiktok #fyp #lgbt
106	1	Yes	Single	Female	NA	English	USA	1	0	NA	Commentary, Satire, Story Telling	Antivaxers	Yes	creator humoursouly says her side effect is feeling superior to those who didnt get it	NA	COVID Vaccine will cause anyone serious short term side effects	NA	No	NA	kristiluh	https://www.tiktok.com/@kristiluh/video/6938064209313942790	163600	20100	4164	4789	1100000	Covid vaccine side effect they donâ€™t tell you about #covidvaccine #covidvaccinesideeffects
107	0	Yes	Single	Male	NA	English	Unclear	1	0	NA	Commentary, Satire, Silent video with visuals	vaccine selection	NA	i guess this perpetuates pfzer is superior which has been an unhelpful narrative; but i think this is more a joke tho	NA	No myth	NA	No	NA	brenleycarmine	https://www.tiktok.com/@brenleycarmine/video/6948106993206889734	161900	10300	4742	324100	811600	i said what i said #covidvaccine
108	1	Yes	Single	Male	NA	English	Unclear	1	1	pHD Scientist	Commentary, Story Telling	NA	Yes	dr. noc reports on epidemiological data and general vaccine trends in january 2021	NA	No myth	NA	No	NA	dr.noc	https://www.tiktok.com/@dr.noc/video/6924110979265531141	160700	6831	1797	610200	1000000	Reply to @evorgnoslen #covid19 #coronavirus #covidvaccine #medicine #nursing #science #drnoc
109	1	Yes	Single	Male	NA	English	Unclear	1	0	NA	Commentary, Story Telling	NA	Yes	person is recording their vaccination experience	NA	No myth	NA	No	NA	k.a.t.c.h.o.w	https://www.tiktok.com/@k.a.t.c.h.o.w/video/6956278452987202822	159800	327	1265	8110	645400	#covidvaccine #pfizer #mom #latinmoms
110	1	Yes	Single	Female	NA	English	Unclear	1	0	NA	Commentary, Skit, Story Telling, Silent video with visuals	NA	NA	this is aperson humorously saying that she thinks shes better than everyone because she has the vaccine	NA	No myth	NA	No	NA	jordankw24	https://www.tiktok.com/@jordankw24/video/6968228896957353222	159000	8491	1926	5091	833600	the way i developed a superiority complex so fast #InTheHeightsChallenge #HoldMyMilk #fyp #covidvaccine
111	1	Yes	Single	Female	Female	English	USA	1	0	NA	Stitch (reply to another video), Story telling	NA	Yes	this person is chastizing someone who is forging their vaccination document and stealing blank vaccination cards	NA	No myth	NA	No	NA	tharealbeccaboo	https://www.tiktok.com/@tharealbeccaboo/video/6942429799340182790	158500	2301	2483	152900	1100000	#greenscreenvideo #greenscreen #BiggerIsBetter #ShowerWithMoxie #covidvaccine #covid19 #covid19vaccine
112	1	Yes	Multiple	Female	Male	English	Unclear	1	0	NA	Prank, Skit	NA	No	just a joke about side effects from vaccine including seizing. joke was done to scare the persons mother	Purposely misleading	We don't know long term side effects	NA	No	NA	kbfamily	https://www.tiktok.com/@kbfamily/video/6916317048142417157	157900	11700	2963	85300	3500000	#fyp #foryou #covidvaccine #vaccine
113	1	Yes	Single	Male	NA	English	USA	1	0	NA	News, Commentary	NA	Yes	vaccine is safe for children in those age ranges ; https://www.mayoclinic.org/diseases-conditions/coronavirus/in-depth/covid-19-vaccines-for-kids/art-20513332; vaccines are safer than getting covid	NA	No Myth	NA	No	NA	yahoonews	https://www.tiktok.com/@yahoonews/video/6961521551204289797	157400	9028	14800	1200000	1100000	Biden is urging everyone 12 and older to get the COVID-19 vaccine. #news #politics #covid19 #vaccine #pfizer #covidvaccine #yahoonews
114	1	Yes	Single	Female	NA	English	Unclear	1	0	NA	Story Telling, Skit, Satire	Antivaxers	Yes	covid vaccines are not a bill gates conspiracy and are safe and effective, mild side effects of the vaccine	NA	We don't know long term side effects, Covid-19 inserts you with a microchip	NA	No	NA	shannonsmith3239	https://www.tiktok.com/@shannonsmith3239/video/6908067245755321606	156300	26700	2944	154500	1000000	#viagra #botox #covidvaccine #erectiledysfuntion #aging #covid19 #pharmaceutical #priorities #LoveStory #StrikeAPosay #OutPizzaTheHut
115	1	Yes	Single (guinea pig)	NA	NA	English	Unclear	1	0	NA	Story Telling, Skit, using a pet animal to encourage vaccination	NA	NA	NA	NA	No myth	NA	No	NA	brownie.lily	https://www.tiktok.com/@brownie.lily/video/6959958610713660678	151000	1721	1313	191300	3000000	#itsvaccinationday #covidvaccine #guineapig #brownietheguineapig
116	0	Yes	Double	Female	Female	English	USA	1	0	NA	Satire	Antivaxers	NA	the vaccine will not cause you to respond to joe biden	NA	COVID-19 vaccine inserts you with a microchip	NA	No	NA	earth2skylee	https://www.tiktok.com/@earth2skylee/video/6964154887391218950	149000	680	1224	2899	636700	I CANT #vax #vaccine #covidvaccine #covid #TostitosUnspokenBonds #SpotlightAPI #fyp #greenscreen
117	1	Yes	Double	Female	Male	English	Unclear	1	0	NA	Commentary, Stitch (reply to another video), Story Tleling	NA	Yes	all medications have side effects, the vaccine has just received a lot of publicity for the minor side effects that it causes	NA	We don't know long term side effects	NA	No	NA	aki.sr	https://www.tiktok.com/@aki.sr/video/6910990076990213381	149000	1448	562	230800	597800	#stitch with @fieldmanworker Side effects include heart attacks and hairloss and tbh idk which is worseðŸ˜‚ #ADHD #Adhdmeds #adhdproblems #covidvaccine
118	1	Yes	Single	Female	NA	English	Unclear	1	1	Certified Pharmacy Tech	Commentary, Story Telling	NA	Yes	certain syringes will enclose the needle after administering the vaccine dose	NA	The needle stays in your arm after injection	NA	No	NA	takeyourmultivitamin	https://www.tiktok.com/@takeyourmultivitamin/video/6948909673949023493	148100	6885	0	10100	2300000	@ the people saying the needle stays in your armðŸ¤¦â€â™€ï¸ #AerieREAL #covid19 #covidvaccine ðŸ’‰ðŸ’‰ @pharmustafa
120	1	Yes	Single	Male	NA	English	USA	1	1	Google Search, Verified on TikTok	Commentary, Story Telling	NA	Yes	https://www.goodrx.com/blog/avoid-pain-relievers-before-covid-19-vaccine/_x000D_ https://newsnetwork.mayoclinic.org/discussion/common-questions-about-covid-19-vaccinations-answered/	NA	No myth	NA	No	https://en.wikipedia.org/wiki/Drew_Pinsky	drdrew	https://www.tiktok.com/@drdrew/video/6943813808607563014	146800	48700	5225	64400	3500000	Hereâ€™s what you need to know before getting your Covid vaccine #covid #covid19 #covidvaccine #vaccine #medicine #drdrew #AskDrDrew #2021
121	1	Yes	Single	Male	NA	English	Unclear	1	1	pHD Scientist	Commentary, Story Telling, Responding to comments	NA	Yes	https://www.reuters.com/article/factcheck-sm102-moderna-idUSL2N2NE20S	NA	Covid has toxic ingredients	NA	No	NA	dr.noc	https://www.tiktok.com/@dr.noc/video/6963079087548140806	146100	4527	1888	610200	653700	Reply to @footdocdana ðŸ˜ƒ #science #covid19 #covidvaccine #medicine #drnoc #edutok #nursing
123	1	Yes	Multiple	Female	Male Female	English	Unclear	0	0	NA	Commentary, Story Telling	NA	No	vaccines dont make you magnetic	Misinformation, Purposely misleading	Vaccine will make you magnetic, vaccine inserts you with microchip	NA	No	this is an antivaccine tik tok showing how you turn magnetic following the vaccine	m.babe420	https://www.tiktok.com/@m.babe420/video/6967507633075014918	146000	17700	4958	14200	1300000	SEEN A VIDEO SO WE GAVE IT A TRY AND IT STUCK LMAO ðŸ˜‚ #FORYOUPAGE #fypã‚· #foryou #covidshot #covidvaccine
124	0	Yes	Double	Female	Female	English	Unclear	1	0	NA	Story Telling	NA	NA	person does not know that vaccine syringes can autoretract the needle	NA	Vaccine needle stays in your arm	NA	No	this person is most likely pro vaccine but is confused where the needle went after the injection.	thatskaylaaaa	https://www.tiktok.com/@thatskaylaaaa/video/6974402681163107589	141500	16300	0	7575	1600000	#covid19 #covidvaccine
